# Supplementary material for: Oncological Efficacy of Robotic Nephroureterectomy vs. Open and Laparoscopic Nephroureterectomy for Suspected Non-Metastatic UTUC—A Systematic Review and Meta-Analysis
Source: Cancers (Basel). 2023 Oct 10;15(20):4926. doi: 10.3390/cancers15204926 (PMC10605607; doi:10.3390/cancers15204926)
Supplement: Supplementary file 1 [file cancers-15-04926-s001.zip]

Archive with 1 entries (1 files):
- cancers-2617061-supplementary.pdf
